# Supplementary material for: Genome Sequencing Reveals Unique Mutations in Characteristic Metabolic Pathways and the Transfer of Virulence Genes between V. mimicus and V. cholerae
Source: PLoS One. 2011 Jun 22;6(6):e21299. doi: 10.1371/journal.pone.0021299 (PMC3120857; doi:10.1371/journal.pone.0021299)
Supplement: Table S1 — Genomes of V. cholerae and V. mimicus used in our studies. (XLS) [file pone.0021299.s005.xls]

## Sheet: Sheet1
Table S1- vibrio genome description
Table S1: Characteristics of Vibrio Genome analyzed in this study
Strain	Size(bps)	GC(%)	Status*	Source of isolation	No. of contigs	Accession no.	reference
Vibrio alginolyticus
12G01	5160431	44	DR	Plum Island water, USA	106	NZ_AAPS00000000	None
40B	5144683	45	DR	Unknown (submitted by LNCC,Brazil)	188	NZ_ACZB00000000	(1)
Vibrio cholerae
N16961	2,961,149;1,072,315	46	C	Diarrheal cases Bangladesh,1971	2	NC_002505,NC_002506	(2)
O395	3,024,069;1,108,250	46	C	India,1965	2	NC_009456,NC_009457	(3)
M66-2	2,892,523;1,046,382	47	C	Unknown (submitted by TEDA School of Biological Sciences,China)	2	NC_012578,NC_012580	(4)
V51	3782275	47	DR	clinical isolate from the United States	360	NZ_AAKI00000000	None
V52	3974495	47	DR	clinical isolate from the Sudan	268	NZ_AAKJ00000000	None
Vibiro fischeri
ES114	2,897,536;1,330,333; 45,849	37	C	Unknown (submitted by University of Wisconsin School of Medicine and Public Health,USA)	3	NC_006840,NC_006841,NC_006842	(5)
MJ11	2,905,029;1,418,848;179,459	37	C	Unknown(submitted by J. Craig Venter Institute, USA)	3	NC_011184,NC_011186,NC_011185	(6)
Vibrio fluvialis
Ind1( INDRE 91/1)	3947707	47	DR	Mexico, 1991	60	NZ_ADAK00000000	None
Vibrio furnissii
CIP 102972	4958664	50	DR	Unknown (diarrheal cases)	24	NZ_ACZP00000000	None
Vibrio harveyi
1DA3	5930024	46	DR	Unknown (submitted by LNCC,Brazil)	140	NZ_ACZC00000000	(7)
ATCC BAA-1116	3,765,351;2,204,018;89,008	45	C	Ocean isolate from 1993	None	NC_009783,NC_009784,NC_009777	None
HY01	5400985	45	DR	Unknown (submitted by The Institute for Genomic Research, USA)	349	NZ_AAWP00000000	None
Vibrio metschnikovii
CIP 69.14	3815101	44	DR	Unknown (submitted by Argonne National Laboratory, USA)	11	NZ_ACZO00000000	None
Vibrio mimicus
MB-451	4313453	46	DR	Diarrheal patient from Matlab, Bangladesh	3	NZ_ADAF00000000	None
VM223	4347971	46	DR	Unknown (submitted by Argonne National Laboratory, USA)	8	NZ_ADAJ00000000	None
VM603	4421792	46	DR	Patient with gastrointestinal infection	195	NZ_ACYU00000000	None
VM573	4373300	46	DR	Riverine water in the Brazilian	74	NZ_ACYV00000000	None
Vibrio orientalis
CIP 102891	4698244	44	DR	Unknown(submitted by Argonne National Laboratory, USA)	5	NZ_ACZV00000000	None
V.parahaemolyticus
RIME 2210633	3,288,558;1,877,212	45	C	Vibrio parahaemolyticus RIMD 2210633	None	NC_004603,NC_004605	(8)
16	4489565	46	DR	Unknown(submitted by J. Craig Venter Institute, USA)	178	NZ_ACCV00000000	None
AN-5034	5199902	45	DR	Unknown(submitted by J. Craig Venter Institute, USA)	54	NZ_ACFO00000000	None
AQ3810	5771228	45	DR	Unknown(submitted by The Institute for Genomic Research, USA)	1073	NZ_AAWQ00000000	None
K5030	5028244	45	DR	Unknown(submitted by J. Craig Venter Institute, USA)	164	NZ_ACKB00000000	None
Vibrio shilonii
AK1	5701826	43	DR	Unknown(submitted by J. Craig Venter Institute, USA)	158	NZ_ABCH00000000	None
Vibrio splendidus
LGP32	3,299,302;1,675,519	44	C	Unknown(submitted by Unite Plasticite du Genome Bacterien,FRANCE)	2	NC_011753,NC_011744	None
Vibrio vulnificus
CMCP6	3,281,944;1,844,853	46.7	C	Unknown(submitted by Daedeok BioCommunity, South Korea)	2	NC_004459,NC_004459	(9)
YJ016	3,354,505;1,857,073	46	C	Unknown(submitted by National Center for Biotechnology Information,USA)	2	NC_005139,NC_005140,NC_005128	(10)
* C is complete sequenced genome, DR is draft sequences
