# Supplementary material for: Genome Sequencing Reveals Unique Mutations in Characteristic Metabolic Pathways and the Transfer of Virulence Genes between V. mimicus and V. cholerae
Source: PLoS One. 2011 Jun 22;6(6):e21299. doi: 10.1371/journal.pone.0021299 (PMC3120857; doi:10.1371/journal.pone.0021299)
Supplement: Table S2 — Comparative genome size, GC content, and number of predicted genes of V. mimicus and V. cholerae. (XLS) [file pone.0021299.s006.xls]

## Sheet: Sheet1
	SX-4	MB-451	VM223	VM573	VM603	N16961
Genome Size	4273349	4313453	4347971	4359161	4326745	4033464
Contig Number	37	3	8	73	195	2
N50	253803	2971217	2296284	175090	69000	2961149
G+C percentage	46.25	46.41	46.22	46.14	46.47	47.49
Predicted CDS
#Numbers	3903	3772	3257	3740	3728	3835
Average Size	959.49	971.366	1037.28	1001.02	1005.67	915.18
Percentage of Coding	0.877168	0.849434	0.777014	0.858835	0.866508	0.870149
# of rRNA clusters	216	22	21	0	0	25
# of tRNAs	94	97	90	86	68	98
