# Supplementary material for: Genome Sequencing Reveals Unique Mutations in Characteristic Metabolic Pathways and the Transfer of Virulence Genes between V. mimicus and V. cholerae
Source: PLoS One. 2011 Jun 22;6(6):e21299. doi: 10.1371/journal.pone.0021299 (PMC3120857; doi:10.1371/journal.pone.0021299)
Supplement: Table S3 — Comparative of metabolic gene sets in three key biochemical tests. (XLS) [file pone.0021299.s007.xls]

## Sheet: Stab13
	N16961	SX-4
TIGR Common Name	Gene Name	ContigName
Starch and sucrose metabolism(relative genes from KEGG)
PTS system, sucrose-specific IIBC component	VCA0653	sx-4GL003792
sucrose operon repressor ScrR, putative	VCA0654	-
sucrose-6-phosphate dehydrogenase	VCA0655	-
TonB system transport protein ExbB1	VC0911	sx-4GL002025
glycine cleavage operon activator, putative	VC0964	sx-4GL001971
tonB1 protein	VC0910	sx-4GL002026
UDP-glucose 6-dehydrogenase	VCA0780	sx-4GL003058
UTP--glucose-1-phosphate uridylyltransferase	VC0395	sx-4GL001052
phosphoglucomutase	VC2095	sx-4GL000374
glucose-6-phosphate isomerase	VC0374	sx-4GL002259
ROK family protein	VC0270	sx-4GL003679
fructokinase	VCA0656	-
glucose-1-phosphate adenylyltransferase	VC1727	sx-4GL000014
glucose-1-phosphate adenylyltransferase	VCA0699	sx-4GL002980
		sx-4GL002980
glycogen synthase	VC1726	sx-4GL000013
1,4-alpha-glucan branching enzyme	VCA0016	sx-4GL002599
maltodextrin phosphorylase	VCA0013	sx-4GL002597
alpha-amylase	VCA0250	sx-4GL002314
alpha-amylase	VCA0860	sx-4GL002314
		sx-4GL002314
		sx-4GL002314
4-alpha-glucanotransferase	VCA0014	sx-4GL002598
biochemical reaction-Voges-Proskauer(relative genes from KEGG)
valine-pyruvate aminotransferase	VC0019	sx-4GL001433
threonine dehydratase	VC0027	sx-4GL001442
dihydroxy-acid dehydratase	VC0028	sx-4GL001443
branched-chain amino acid amiotransferase	VC0029	sx-4GL001444
acetolactate synthase II, small subunit	VC0030	sx-4GL001445
acetolactate synthase II, large subunit	VC0031	sx-4GL001446
chorismate--pyruvate lyase	VC0095	sx-4GL001260
ketol-acid reductoisomerase	VC0162	sx-4GL003762
pyruvate kinase I	VC0485	sx-4GL002223
carboxyphosphonoenolpyruvate phosphonomutase	VC1336	sx-4GL000830
4-hydroxyphenylpyruvate dioxygenase	VC1344	sx-4GL000821
acetolactate synthase, catabolic	VC1590	-
pyruvate formate-lyase 1 activating enzyme	VC1869	sx-4GL000114
pyruvate kinase II	VC2008	sx-4GL000282
pyruvate dehydrogenase, E3 component, lipoamide dehydrogenase	VC2412	sx-4GL000657
pyruvate dehydrogenase, E2 component, dihydrolipoamide acetyltransferase	VC2413	sx-4GL000658
pyruvate dehydrogenase, E1 component	VC2414	sx-4GL000659
pyruvate dehydrogenase complex repressor	VC2415	sx-4GL000660
acetolactate synthase III, small subunit	VC2482	sx-4GL000732
acetolactate synthase III, large subunit	VC2483	sx-4GL000733
2-isopropylmalate synthase	VC2490	sx-4GL000739
3-isopropylmalate dehydrogenase	VC2491	sx-4GL000740
3-isopropylmalate dehydratase, large subunit	VC2492	sx-4GL000741
3-isopropylmalate dehydratase, small subunit	VC2493	sx-4GL000742
phosphoenolpyruvate carboxylase	VC2646	sx-4GL003230
		sx-4GL003230
phosphoenolpyruvate carboxykinase	VC2738	sx-4GL003139
2-aminoethylphosphonate:pyruvate aminotransferase	VCA0604	sx-4GL001371
		sx-4GL001371
		sx-4GL001371
pyruvate kinase II	VCA0708	sx-4GL002989
diaminobutyrate--pyruvate aminotransferase	VCA0824	sx-4GL001113
		sx-4GL001113
		sx-4GL001113
phosphoenolpyruvate synthase	VCA0987	sx-4GL002490
Glycolysis / Gluconeogenesis(Voges-Proskauer) (relative genes from KEGG)
glucose-6-phosphate isomerase	VC0374	sx-4GL002259
6-phosphofructokinase, isozyme I	VC2689	sx-4GL003191
	VC2544	sx-4GL003334
	VC2688	sx-4GL003192
	VC0478	sx-4GL002230
	VC2670	sx-4GL003209
	VC1069	sx-4GL001843
	VC2000	sx-4GL000270
	VCA0843	sx-4GL001133
		sx-4GL001133
	VC0477	sx-4GL002231
	VC0336	sx-4GL001488
	VC2447	sx-4GL000699
	VC0485	sx-4GL002223
	VC2008	sx-4GL000282
	VCA0708	sx-4GL002989
	VC2414	sx-4GL000659
	VC2413	sx-4GL000658
	VC2412	sx-4GL000657
	VC2638	sx-4GL003237
	VC2033	sx-4GL000308
	VC0819	sx-4GL002111
	VC1819	sx-4GL003581
	VC0298	sx-4GL003891
	VC1594	sx-4GL003735
	VC2095	sx-4GL000374
	VC2738	sx-4GL003139
	VC1284	sx-4GL001566
	VC1558	sx-4GL003705
	VC0964	sx-4GL001971
	VC2013	sx-4GL000288
Pentose phosphate pathway(Voges-Proskauer)(relative genes from KEGG)
	VC0374	sx-4GL002259
	VCA0896	sx-4GL002356
	VCA0897	sx-4GL002357
	VCA0898	sx-4GL002358
	VC2625	sx-4GL003250
	VC0473	sx-4GL002235
		sx-4GL002893
	VCA0624	sx-4GL002235
		sx-4GL002893
	VCA0623	sx-4GL001391
	VC2480	sx-4GL000730
	VC2350	sx-4GL000600
	VCA0131	sx-4GL002774
	VC2348	sx-4GL000598
	VC2095	sx-4GL000374
	VC2183	sx-4GL000452
	VC0288	sx-4GL003883
		sx-4GL003883
	VC0285	sx-4GL003880
	VC0287	sx-4GL003882
	VC0478	sx-4GL002230
	VC2689	sx-4GL003191
	VC2544	sx-4GL003334
	VC2688	sx-4GL003192
biochemical reaction-Lipase
lysophospholipase L2	VC0135	sx-4GL001294
		sx-4GL001294
esterase/lipase YbfF, putative	VC2097	sx-4GL000376
lactonizing lipase	VCA0221	-
lipase activator protein, putative	VCA0222	-
lipase, GDXG family	VCA0490	sx-4GL002271
lipase-related protein	VCA0754	sx-4GL003034
lipase, putative	VCA0863	sx-4GL002317
		sx-4GL002317
